# Supplementary material for: Initial Risk Assessment in Patients with Alveolar Echinococcosis—Results from a Retrospective Cohort Study
Source: Pathogens. 2022 May 9;11(5):557. doi: 10.3390/pathogens11050557 (PMC9144025; doi:10.3390/pathogens11050557)
Supplement: Supplementary file 1 [file pathogens-11-00557-s001.zip]

Archive with 1 entries (1 files):
- pathogens-1601166-supplementary.pdf
